# Supplementary material for: Automated Joint Space Width Assessment in Patients Treated for Juvenile Osteochondritis Dissecans of the Distal Femur: A Cross-Sectional Study and Systematic Review of the Literature
Source: J Clin Med. 2026 Feb 10;15(4):1384. doi: 10.3390/jcm15041384 (PMC12942276; doi:10.3390/jcm15041384)
Supplement: Supplementary file 1 [file jcm-15-01384-s001.zip]

Archive with 1 entries (1 files):
- jcm-4092365-supplementary.pdf
